# Supplementary material for: Oxygen Consumption and Basal Metabolic Rate as Markers of Susceptibility to Malignant Hyperthermia and Heat Stroke
Source: Cells. 2022 Aug 9;11(16):2468. doi: 10.3390/cells11162468 (PMC9406760; doi:10.3390/cells11162468)
Supplement: Supplementary file 1 [file cells-11-02468-s001.zip]

Archive with 1 entries (1 files):
- cells-1826012-supplementary.pdf
